# Supplementary material for: Immunotherapy Strategy for Systemic Autoimmune Diseases: Betting on CAR-T Cells and Antibodies
Source: Antibodies (Basel). 2024 Feb 1;13(1):10. doi: 10.3390/antib13010010 (PMC10885098; doi:10.3390/antib13010010)
Supplement: Supplementary file 1 [file antibodies-13-00010-s001.zip]

Archive with 1 entries (1 files):
- antibodies-2748422-supplementary.pdf
